# Supplementary material for: Genetic diversity and origin of the feral horses in Theodore Roosevelt National Park
Source: PLoS One. 2018 Aug 1;13(8):e0200795. doi: 10.1371/journal.pone.0200795 (PMC6070244; doi:10.1371/journal.pone.0200795)
Supplement: S2 Table — (XLSX) [file pone.0200795.s002.xlsx]

## Sheet: Horses 201016 & 201346
S2 Table. SNPs in the GenBank mtDNA sequences closely related to the complete mtDNA sequences of the TRNP horses.
GenBank	Gene or Control region (CR)	ND4	Intergenic	ND5	CYTB	tRNA-Thr	CR	CR	CR	CR	CR	CR	CR
Accession	Horse / SNP*	10984	11785	13042	14791	15388	15585	15827	16080	16145	16407	16563.1	16634
	TRNP horse 201016	C	C	T	G	T	G	A	G	A	-	-	T
	TRNP horse 201346	C	C	T	G	T	G	G	G	G	-	-	T
JN398421	American Paint horse	C	C	T	G	-	G	G	G	G	-	-	T
KC203002	Thoroughbred from China	C	T	T	A	-	G	A	A	G	-	-	-
JN398425	Unspecified Italian breed	T	C	C	G	-	A	A	G	G	C	C	T

## Sheet: Horse 201230
S2 Table. SNPs in the GenBank mtDNA sequences closely related to the complete mtDNA sequences of the TRNP horses.
GenBank	Gene or Control region (CR)	12S rRNA	ND2	ND2	tRNA-Trp	tRNA-Ala	tRNA-Cys	tRNA-Cys	ND4L	ND4L	ND4	ND4	ND4	tRNA-His	CYTB	CYTB	CYTB	tRNA-Thr	CR	CR	CR	CR	CR
Accession	Horse / SNP*	150	4482	4743	5016	5098	5240	5279	10125	10126	10580	10737	10834	11617	14691	14827	14910	15388	16055	16079	16384	16391	16407
	TRNP horse 201230	T	G	G	T	T	A	A	C	G	T	G	C	G	C	G	C	T	G	G	T	T	-
KC202958	Thoroughbred from China	T	G	G	C	A	-	-	G	C	T	T	C	G	C	G	C	-	G	G	T	C	C
JN398390	Unspecified Italian breed	C	G	G	C	A	-	-	G	C	T	T	C	G	C	G	C	-	G	A	T	C	C
JQ340126	Yunnan, China	T	G	A	C	A	-	-	G	C	C	T	T	A	T	A	T	-	G	A	T	T	C
KT368729	Yakutia, Russia	T	A	A	C	A	-	-	G	C	T	T	T	A	T	G	T	-	A	A	C	C	C
